# Supplementary material for: The Association between Body Weight Misclassification in Adolescence and Body Fat and Waist Circumference in Adulthood: A Longitudinal Study
Source: Nutrients. 2022 Nov 11;14(22):4765. doi: 10.3390/nu14224765 (PMC9693537; doi:10.3390/nu14224765)
Supplement: Supplementary file 1 [file nutrients-14-04765-s001.zip]

Archive with 1 entries (1 files):
- nutrients-1959997-supplymentary.pdf
